# Supplementary material for: Telomerase Interaction Partners–Insight from Plants
Source: Int J Mol Sci. 2021 Dec 29;23(1):368. doi: 10.3390/ijms23010368 (PMC8745574; doi:10.3390/ijms23010368)
Supplement: Supplementary file 1 [file ijms-23-00368-s001.zip]

Archive with 5 entries (5 files):
- Supplementary Material_including Table S2_rev_2.pdf
- Table S1_revised.pdf
- Table S3new.pdf
- Table S4_TRF.pdf
- Table S5_primers.pdf
